# Supplementary material for: Pharmacokinetics of anti-infectious reagents in silkworms
Source: Sci Rep. 2019 Jul 1;9:9451. doi: 10.1038/s41598-019-46013-1 (PMC6602958; doi:10.1038/s41598-019-46013-1)
Supplement: Supplementary file 2 — Supplementary Dataset [file 41598_2019_46013_MOESM2_ESM.xlsx]

## Sheet: Fig1(A)
Chloramphenicol
	For the standard curve			Analysis of hemolymph harvested from silkworm injected with antibiotics
	Conc. (µg/mL)	Peak area		Time (min)	peak area
	250	24542424		0.1	10505876
	100	10255904		1	8079061
	30	3028014		5	4188656
	10	985073		10	3076056
	3	303883		20	2727973
	1	120793		30	1928231
				60	2239912
				90	1941121
				120	1803643
				180	1414738
				240	1202608

## Sheet: Fig1(B)
Tetracycline
	For the standard curve			Analysis of hemolymph harvested from silkworm injected with antibiotics
	Conc. (µg/mL)	Peak area		Time (min)	peak area
	250	24542424		0.1	10505876
	100	10255904		1	8079061
	30	3028014		5	4188656
	10	985073		10	3076056
	3	303883		20	2727973
	1	120793		30	1928231
				60	2239912
				90	1941121
				120	1803643
				180	1414738
				240	1202608

## Sheet: Fig1(C)
Vancomycin
	For the standard curve			Analysis of hemolymph harvested from silkworm injected with antibiotics
	Conc. (µg/mL)	Peak area		Time (min)	peak area
	100	7764063		0	6413329
	30	2322920		1	7258474
	10	749062		5	5965159
	3	226045		10	4477743
	1	65423		15	4233708
	0.3	11909		30	5070602
				45	4520231
				60	4399183
				90	3764336
				120	4979100
				180	4348972
				240	4148058

## Sheet: Fig1(D)
Rifampicin
	For the standard curve			Analysis of hemolymph harvested from silkworm injected with antibiotics
	Conc. (µg/mL)	Peak area		Time (min)	peak area
	30	789402		1	1080705
	10	256131		10	246911
	3	58179		30	125859
	1	14159		45	103195
	0.3	3857		75	64446
				90	59307
				150	20209
				180	11026
				240	4977
				360	2816

## Sheet: Fig1(E)
Micafungin
	For the standard curve			Analysis of hemolymph harvested from silkworm injected with antibiotics
	Conc. (µg/mL)	Peak area		Time (min)	peak area
	30	798451		1	2078182
	10	205361		5	1273864
	3	55361		20	874882
	1	14309		45	1057083
	0.3	9922		60	1430059
				75	1093500
				90	1117482
				120	1017294
				150	1043908
				180	936752
				240	1002362
				360	970304

## Sheet: Fig1(F)
Fluconazole
	For the standard curve			Analysis of hemolymph harvested from silkworm injected with antibiotics
	Conc. (µg/mL)	Peak area		Time (min)	peak area
	100	6791531		0.1	4424583
	30	2088988		1	3714240
	10	762049		5	1821531
	3	247555		10	2367593
	1	78937		20	2257323
				30	2040721
				60	1663340
				105	1575678
				120	1440231
				180	1474050
				240	1455753
				360	1088734

## Sheet: Fig3 (A)
Omeprazole
	Time (h)	Peak area
		Sample 1	Sample 2
	0	141638	142171
	1	117549	116381
	4	57706	60668
	20	8164	1815

## Sheet: Fig3 (B)
Rifampicin
	Time (h)	Peak area
		Sample 1	Sample 2
	0	317015	304932
	1	270164	279934
	4	239359	211730
	20	86676	64653

## Sheet: Fig3 (C)
Ketoconazole
	Time (h)	Peak area
		Sample 1	Sample 2
	0	250139	234783
	1	277669	251170
	4	205212	213216
	20	217123	164912

## Sheet: Fig3 (D)
Diclofenac
	Time (h)	Peak area
	0	2620000
	1	2450000
	4	2250000
	20	1370000

[truncated: 2 more sheets: Fig3 (E), Fig3 (F)]
